# Supplementary material for: Osteosarcoma subtypes based on platelet-related genes and tumor microenvironment characteristics
Source: Front Oncol. 2022 Sep 23;12:941724. doi: 10.3389/fonc.2022.941724 (PMC9539847; doi:10.3389/fonc.2022.941724)
Supplement: Supplementary file 2 [file DataSheet_2.xlsx]

## Sheet: PRGs of GSE21257
Characteristics	HR	p	CI
FGB	22.84	0.029	1.38 - 377.05
GNG12	0.26	0.035	0.08 - 0.91
KIF13B	0.33	0.038	0.12 - 0.94
PRKCA	1.56	0.044	1.01 - 2.42
RNF11	0.26	0.006	0.1 - 0.67
DGKB	0.05	0.032	0 - 0.77
EHD3	7.69	0.019	1.39 - 42.4
GP1BA	0.06	0.025	0.01 - 0.71
SRC	1712.65	0.023	2.78 - 1056098.86
ABCC4	2.72	0.046	1.02 - 7.25
ADRA2A	12.95	0.002	2.48 - 67.68
CBX5	0.02	0.005	0 - 0.32
GNAI1	2.75	0.027	1.12 - 6.73
GNB3	3.06	0.031	1.11 - 8.46
ITGB3	0.05	0.018	0 - 0.59
PTGS1	0.04	0.023	0 - 0.64
YPEL5	0.26	0.012	0.09 - 0.74
KIF21B	5832.02	0.038	1.6 - 21291023.53
MAGED2	0.01	0.02	0 - 0.52
PTK2	0.07	0.04	0.01 - 0.88
SNCA	0.46	0.014	0.25 - 0.86
ANXA5	0.46	0.049	0.21 - 1
GP6	22874.8	0.012	9.21 - 56842670.09
RAP1B	2.18	0.012	1.18 - 4.01
RGS10	0.45	0.04	0.21 - 0.96
GAS6	0.21	0.043	0.05 - 0.95
EGF	61.73	0.004	3.85 - 989.55
MAPK1	0.25	0.039	0.07 - 0.93
PPM1A	0.02	0.027	0 - 0.65
TGFB2	0.09	0.016	0.01 - 0.63
TRPC7	0	0.028	0 - 0.34

## Sheet: PRGs of TCGA cohort
Characteristics	HR	p	CI
ACTN1	0.57	0.001	0.42 - 0.79
GNAT3	1.29	0.022	1.04 - 1.59
GNG12	0.71	0.006	0.55 - 0.91
GNGT1	0.77	0.006	0.63 - 0.93
HBG2	0.74	0.034	0.56 - 0.98
KIF3C	0.58	0.005	0.39 - 0.85
MAPK14	0.61	0.016	0.4 - 0.91
RHOG	0.65	0.02	0.45 - 0.93
TMX3	0.68	0.047	0.46 - 0.99
VCL	0.64	0.008	0.46 - 0.89
WDR1	0.53	0.002	0.36 - 0.79
CAPZB	0.54	0.004	0.36 - 0.82
EHD2	0.57	0.001	0.42 - 0.79
GATA3	0.74	0.009	0.59 - 0.93
GNB1	0.65	0.034	0.43 - 0.97
GNG13	0.7	0.014	0.53 - 0.93
ISLR	0.89	0.025	0.8 - 0.99
KIF26B	0.82	0.038	0.67 - 0.99
LCK	0.78	0.03	0.62 - 0.98
MMD	0.56	0	0.42 - 0.76
PRKACA	0.58	0.019	0.36 - 0.91
RASGRP1	0.58	0.003	0.41 - 0.83
SH2B3	0.6	0.007	0.41 - 0.87
TNFSF4	0.75	0.029	0.58 - 0.97
CABLES1	0.53	0.002	0.36 - 0.79
CDC42	0.6	0.02	0.39 - 0.92
DGKZ	0.63	0.014	0.43 - 0.91
GNA15	0.78	0.027	0.63 - 0.97
GNB2	0.59	0.027	0.37 - 0.94
KIF27	0.66	0.044	0.44 - 0.99
LCP2	0.75	0.025	0.58 - 0.96
PIK3CG	0.73	0.015	0.57 - 0.94
PLCG2	0.69	0.021	0.51 - 0.95
PRKACB	0.54	0.001	0.37 - 0.79
RAB27B	0.69	0.003	0.54 - 0.88
RAD51C	0.52	0.003	0.34 - 0.8
RASGRP2	1.25	0.027	1.03 - 1.53
TOR4A	0.71	0.031	0.52 - 0.97
TUBA1A	0.59	0.001	0.43 - 0.81
TUBB6	0.52	0.003	0.33 - 0.8
WIPF1	0.67	0.047	0.45 - 0.99
CABLES2	0.57	0.005	0.39 - 0.85
F8	0.73	0.021	0.56 - 0.95
FLNA	0.58	0.016	0.37 - 0.9
GATA5	1.17	0.042	1.01 - 1.37
HGF	0.73	0.001	0.6 - 0.87
PIK3R1	0.71	0.044	0.51 - 0.99
PLEK	0.78	0.036	0.62 - 0.98
PTGS1	0.75	0.049	0.57 - 1
RBSN	0.65	0.038	0.44 - 0.98
SIN3A	0.55	0.023	0.33 - 0.92
SRGN	0.77	0.026	0.61 - 0.97
CALM1	0.55	0.014	0.34 - 0.89
CDK5	0.72	0.045	0.53 - 0.99
DOCK10	0.63	0.014	0.44 - 0.91
DOCK8	0.7	0.011	0.53 - 0.92
GNAI2	0.56	0.005	0.37 - 0.84
ITGB5	0.66	0.004	0.49 - 0.87
KIF18B	0.65	0.047	0.42 - 0.99
KIF21B	0.65	0.006	0.48 - 0.89
LEPROT	0.63	0.009	0.45 - 0.89
MAGED2	0.66	0.02	0.47 - 0.94
PFN1	0.66	0.04	0.44 - 0.98
PIK3R2	0.7	0.028	0.51 - 0.96
PRKAR1A	0.59	0.025	0.37 - 0.93
RAB5A	0.66	0.045	0.44 - 0.99
TPM1	0.53	0.001	0.37 - 0.76
ABHD6	0.65	0.011	0.46 - 0.91
ANXA5	0.59	0.014	0.38 - 0.9
F13A1	0.74	0.001	0.63 - 0.88
FCER1G	0.75	0.007	0.61 - 0.92
GNAI3	0.67	0.047	0.46 - 0.99
GNB5	0.63	0.023	0.42 - 0.94
GNG5	0.6	0.022	0.38 - 0.93
KIF19	1.4	0.007	1.1 - 1.8
MFN2	0.57	0.01	0.36 - 0.87
MPP1	0.65	0.004	0.48 - 0.87
PIK3R3	0.69	0.045	0.47 - 0.99
PRKCH	0.67	0.009	0.5 - 0.9
PTPN1	0.53	0.005	0.34 - 0.83
VAV1	0.76	0.018	0.6 - 0.95
ABL1	0.58	0.016	0.37 - 0.91
APBB1IP	0.68	0.002	0.54 - 0.86
DOCK2	0.78	0.039	0.61 - 0.99
FERMT3	0.75	0.011	0.6 - 0.94
GAS6	0.67	0.006	0.5 - 0.89
GNAQ	0.64	0.026	0.44 - 0.95
IFNA21	1.56	0.038	1.03 - 2.36
IGF2	0.84	0.027	0.72 - 0.98
PIK3R5	0.74	0.021	0.57 - 0.96
PRKAR2A	0.64	0.031	0.42 - 0.96
PTPN11	0.65	0.044	0.43 - 0.99
RHOA	0.65	0.037	0.43 - 0.97
TMEM140	0.67	0.018	0.48 - 0.93
VTI1B	0.63	0.021	0.42 - 0.93
ACTB	0.55	0.001	0.39 - 0.79
BCAR1	0.58	0.003	0.41 - 0.83
CAPZA1	0.7	0.037	0.5 - 0.98
CFL1	0.59	0.024	0.37 - 0.93
F2R	0.75	0.046	0.56 - 1
GNG11	0.69	0.034	0.49 - 0.97
IFNA4	1.89	0.03	1.06 - 3.34
ITPK1	0.5	0.002	0.32 - 0.78
KIF25	1.4	0.008	1.09 - 1.79
KIF3B	0.4	0.001	0.23 - 0.67
LAMP2	0.66	0.011	0.48 - 0.91
MAPK1	0.63	0.014	0.44 - 0.91
MICAL1	0.6	0.008	0.42 - 0.88
PDPK1	0.64	0.032	0.43 - 0.96
TGFB2	0.78	0.034	0.61 - 0.98
TMSB4X	0.63	0.005	0.46 - 0.87
ZNF185	0.62	0.009	0.43 - 0.89
